# Supplementary material for: BioRels’ data infrastructure: a scientific schema and exchange standard to transform and enhance biological data sciences
Source: Nucleic Acids Res. 2025 Apr 4;53(6):gkaf254. doi: 10.1093/nar/gkaf254 (PMC11969666; doi:10.1093/nar/gkaf254)
Supplement: gkaf254_Supplemental_Files [file gkaf254_supplemental_files.zip]

Archive with 3 entries (3 files):
- BioRels_Supplementary_Document.docx
- Supplementary Figure 1.pdf
- Supplementary_Figure2-10.zip
